# Supplementary material for: Efficacy of a Multi-Strain Probiotic Formulation in Pediatric Populations: A Comprehensive Review of Clinical Studies
Source: Nutrients. 2021 Jun 1;13(6):1908. doi: 10.3390/nu13061908 (PMC8226750; doi:10.3390/nu13061908)
Supplement: Supplementary file 1 [file nutrients-13-01908-s001.zip]

Archive with 1 entries (1 files):
- nutrients-1233278-supplementary.pdf
